# Supplementary material for: The bridging and bonding structures of place-centric networks: Evidence from a developing country
Source: PLoS One. 2019 Sep 5;14(9):e0221148. doi: 10.1371/journal.pone.0221148 (PMC6728049; doi:10.1371/journal.pone.0221148)
Supplement: S2 File — (TXT) [file pone.0221148.s002.txt]

Data description:

Abidjan_communication_network.csv
Abidjan_mobility_network.csv
DependantIndependant_Variables_PLOS.csv


In both communication and mobility network, below the commune ID's and their corresponding name is given below. 

Commune id	Name
1			Abobo
2			Adjame
3			Attecoube
4			Cocody
5			Koumassi
6			Marcory
7			Plateau
8			Port-Bouet
9			Treichville
10			Yopougon


Communication network and Mobility Network has the same file structure:

FromComm - ToComm - Weight

FromCom : Source commune
ToComm  : Destination commune
Weight  : In communication network, it represents the total number of calls from the source commune to the destination commune. In mobility network it represents the total number paths from and to commune change done by the same caller successively.


In file DependantIndependant_Variables_PLOS.csv, all metrics calculated from both networks and the socio-economic indicators are given for each 10 commune.
