# Supplementary material for: The bridging and bonding structures of place-centric networks: Evidence from a developing country
Source: PLoS One. 2019 Sep 5;14(9):e0221148. doi: 10.1371/journal.pone.0221148 (PMC6728049; doi:10.1371/journal.pone.0221148)
Supplement: S2 Data Set — Abidjan’s communication network aggregated at the commune level. (CSV) [file pone.0221148.s004.csv]

FromComm	ToComm	Weight
1	1	11093519.0
1	2	1308307.0
1	3	374192.0
1	4	3008307.0
1	5	95585.0
1	6	89259.0
1	7	520255.0
1	8	90406.0
1	9	161608.0
1	10	1333193.0
2	1	1467167.0
2	2	5551342.0
2	3	840822.0
2	4	2060178.0
2	5	66528.0
2	6	73448.0
2	7	646675.0
2	8	57985.0
2	9	195860.0
2	10	1133041.0
3	1	388884.0
3	2	763371.0
3	3	1376275.0
3	4	509197.0
3	5	27461.0
3	6	27561.0
3	7	241485.0
3	8	28400.0
3	9	81891.0
3	10	910902.0
4	1	3447331.0
4	2	2152557.0
4	3	578059.0
4	4	23438163.0
4	5	255754.0
4	6	307764.0
4	7	2243056.0
4	8	184553.0
4	9	537923.0
4	10	2848854.0
5	1	77359.0
5	2	57525.0
5	3	32180.0
5	4	192739.0
5	5	3412756.0
5	6	732324.0
5	7	51532.0
5	8	224567.0
5	9	159089.0
5	10	176852.0
6	1	91093.0
6	2	70312.0
6	3	29824.0
6	4	278631.0
6	5	702530.0
6	6	1640242.0
6	7	71736.0
6	8	232735.0
6	9	266663.0
6	10	148098.0
7	1	602794.0
7	2	669709.0
7	3	286113.0
7	4	2272469.0
7	5	65706.0
7	6	81817.0
7	7	3466727.0
7	8	51883.0
7	9	345734.0
7	10	874699.0
8	1	83559.0
8	2	48919.0
8	3	25100.0
8	4	151897.0
8	5	215042.0
8	6	210033.0
8	7	40633.0
8	8	2416577.0
8	9	166845.0
8	10	132382.0
9	1	189192.0
9	2	197270.0
9	3	97404.0
9	4	555960.0
9	5	178864.0
9	6	276967.0
9	7	356981.0
9	8	193513.0
9	9	1672598.0
9	10	271288.0
10	1	1292097.0
10	2	1003252.0
10	3	938554.0
10	4	2474541.0
10	5	144991.0
10	6	132315.0
10	7	758297.0
10	8	134286.0
10	9	227482.0
10	10	14301033.0
