# Supplementary material for: The bridging and bonding structures of place-centric networks: Evidence from a developing country
Source: PLoS One. 2019 Sep 5;14(9):e0221148. doi: 10.1371/journal.pone.0221148 (PMC6728049; doi:10.1371/journal.pone.0221148)
Supplement: S3 Data Set — Abidjan’s mobility network aggregated at the commune level. (CSV) [file pone.0221148.s005.csv]

FromComm	ToComm	Weight
1	1	728616
1	2	35756
1	3	5352
1	4	77396
1	5	1535
1	6	1020
1	7	8416
1	8	789
1	9	3060
1	10	8713
2	1	37075
2	2	314742
2	3	45865
2	4	69313
2	5	3765
2	6	2763
2	7	26859
2	8	1746
2	9	5340
2	10	23394
3	1	5102
3	2	45029
3	3	85750
3	4	6041
3	5	1027
3	6	796
3	7	14872
3	8	571
3	9	4623
3	10	46216
4	1	77468
4	2	70960
4	3	6328
4	4	1167130
4	5	10931
4	6	9300
4	7	48600
4	8	2450
4	9	13668
4	10	18597
5	1	1566
5	2	3710
5	3	1063
5	4	10970
5	5	226596
5	6	47604
5	7	4917
5	8	5010
5	9	5482
5	10	2283
6	1	995
6	2	2691
6	3	825
6	4	9579
6	5	47457
6	6	108440
6	7	4542
6	8	4369
6	9	11745
6	10	1875
7	1	8619
7	2	28685
7	3	15190
7	4	48555
7	5	5167
7	6	4644
7	7	240397
7	8	2019
7	9	25929
7	10	16909
8	1	782
8	2	1784
8	3	607
8	4	2405
8	5	4982
8	6	4372
8	7	1975
8	8	145595
8	9	4619
8	10	1379
9	1	3052
9	2	5558
9	3	4657
9	4	14503
9	5	5700
9	6	11663
9	7	25318
9	8	4645
9	9	100388
9	10	6304
10	1	8976
10	2	23397
10	3	45553
10	4	19026
10	5	2315
10	6	1973
10	7	16298
10	8	1373
10	9	6255
10	10	925774
